# Supplementary material for: Diaryl Bismuthides and Acyl Bismuthanes Enable Visible-Light-Induced Reversible Carbon Monoxide Insertion and Extrusion
Source: Nat Commun. 2025 Nov 20;16:10234. doi: 10.1038/s41467-025-66412-5 (PMC12635283; doi:10.1038/s41467-025-66412-5)
Supplement: Supplementary file 3 — Source Data [file 41467_2025_66412_MOESM3_ESM.txt]

Cartesian coordinates (in Å) of systems under analysis together
with total ADF electronic energies (in kcal mol–1, in parenthesis).
Computed at ZORA-BLYP-D3(BJ)/TZ2P in THF.

9 (-7176.4)
      1     Bi     4.83997356     5.62121937     4.52922724
      2      C     0.82973419     4.51765944     1.70422181
      3      C     0.75583770     7.02369923     2.02583212
      4      C     5.43308035     4.09275545     6.13810116
      5      O     2.13135851     5.20275712     6.25722504
      6      C     4.60950417     2.99556700     6.43421622
      7      H     1.51483038     7.71189534     3.95517946
      8      C     7.51282513     6.64988394     6.50132120
      9      C     5.03176594     1.99179034     7.31640857
     10      H     0.92185019     7.99782383     1.54580147
     11      C     6.30329792     2.07512428     7.90149669
     12      H     2.74879628     6.99775890     2.90444860
     13      H     4.38029024     1.14557435     7.53238315
     14      C     6.70773446     4.19999464     6.74261743
     15      H    -1.97277809     5.47420388     3.54000208
     16      C     0.01468088     5.42046643     4.40909971
     17      C     1.78198783     4.38524950     2.91652871
     18      C     4.00743083     8.18998776     6.35221827
     19      H     6.64934723     1.29565173     8.57900331
     20      H    -0.93502784     7.73353791     3.21113629
     21      C     1.70649217     6.90017868     3.24012699
     22      C     6.49251816     8.64061448     7.52586939
     23      H     3.03394112     8.03798545     5.88963864
     24      H    -1.39282688     7.02683153     1.65218133
     25      C    -0.93270730     5.54934539     3.19322640
     26      C     7.13169784     3.15966105     7.60733579
     27      C     2.46808727     5.39602397     5.10418338
     28      C     5.06208211     7.30376636     6.08253507
     29      C     5.43592729     9.51317315     7.79235389
     30      C    -0.71075729     6.91873632     2.50756396
     31      H     7.46694658     8.81850629     7.98126253
     32      H     8.12078825     3.22186906     8.06159681
     33      H     5.58997081    10.36811171     8.44926259
     34      C     7.66891940     5.30219189     6.52304704
     35      H    -0.80886538     3.43520208     2.65877566
     36      H    -1.31785077     4.48521932     1.32553496
     37      H     2.09346478     5.96339230     0.66298616
     38      H    -0.14102504     4.45923061     4.91607087
     39      H     8.70714924     4.96339551     6.48451065
     40      C    -0.63686132     4.41280450     2.18559429
     41      H     0.39997780     5.98037693     0.14355261
     42      H    -0.19283633     6.21105944     5.14234347
     43      H     8.44600238     7.21610853     6.44877091
     44      C     4.18213116     9.28626306     7.20720591
     45      C     6.32365357     7.50841988     6.68940770
     46      H     2.82563025     4.43878981     2.57618680
     47      C     1.48687028     5.52470550     3.93893535
     48      C     1.05617095     5.88694443     1.02028300
     49      H     1.04802731     3.70769604     0.99472205
     50      H     3.35179451     9.96424594     7.40194667
     51      H     1.64533257     3.41052273     3.40479030
     52      H     3.62728006     2.91047342     5.97338454

10 (-8996.5)
      1     Bi     9.99547516     7.41486747    10.48141055
      2      H    16.25683722     8.61854431    13.04107142
      3      C    13.05542609     7.90602147    11.86327826
      4      H    15.23706449     7.79116120    15.18346434
      5      H     7.04842850     7.78730877     7.03854901
      6      C    10.36466924    12.21740354     8.58370660
      7      H     7.35376292     7.77772028     8.78522896
      8      C    12.45739136     7.40795842    10.54152150
      9      O    13.14169692     7.03544703     9.60602060
     10      H    10.62333782     8.31251622     6.75815569
     11      C     8.89786600     3.61887777     5.09607733
     12      H    14.84556935     8.77232704    10.97689334
     13      C     9.64795891     6.10574300     8.58889356
     14      H    11.45299960     3.26850726     9.34951882
     15      C    10.07468104     4.08976574     7.29813900
     16      C    10.93006078    11.15413844     7.86818549
     17      C     9.16381538     4.48721561     6.31023071
     18      C    14.54676689     9.88717090    13.50213663
     19      C    12.66233008     8.70028218    14.70153044
     20      H    12.56326973    10.71330700    13.87234223
     21      C    12.70944072     6.86029732    12.96953083
     22      H    12.63871410    10.01578924    11.47072069
     23      C     9.66135089    11.91552164     9.75801983
     24      H    10.60373112     3.14178195     7.18529861
     25      C     8.46320516     5.68649284     6.50705751
     26      C    10.31961992     4.87288177     8.44241247
     27      H     9.77321785     3.00795265     4.84479036
     28      H     9.36835719     9.98438965    12.31507328
     29      H    11.47498798    11.36420838     6.94606256
     30      H     8.27908502    11.29556466    11.84560109
     31      H    10.91624120     4.50120912    10.50207346
     32      H    11.62037783     6.73744713    13.04675045
     33      H     7.72255603     5.99833274     5.76865927
     34      C    13.28413000     7.33388686    14.32616523
     35      H     9.20432673    12.72481188    10.32980471
     36      H    11.57069157     8.60456964    14.79675707
     37      H     8.43847347     8.66127844     7.71711932
     38      C     7.83669387     7.74918435     7.79838960
     39      H    14.80032714    10.63816120    12.73977293
     40      H    11.34523476     9.18765757    12.33875996
     41      C    11.40385477     8.74004724     7.40203470
     42      C    14.82075243     7.47670718    14.21563938
     43      H    13.03342858     6.58853203    15.09379821
     44      C    14.59548925     8.05085186    11.76634855
     45      C    12.43538881     9.27681707    12.25629805
     46      H    13.13223249     5.88385546    12.69602107
     47      C    13.01060625     9.74357881    13.61308209
     48      C     9.53146437    10.59553318    10.22452793
     49      H    11.83727209     7.91373189     7.96649806
     50      H    13.04799422     9.03167455    15.67611537
     51      H    12.26179866     4.84789493     9.40960147
     52      C    10.82118560     9.81696252     8.29697004
     53      H     7.93495561     9.62872618    11.34557794
     54      H     8.05836403     2.93236547     5.28088967
     55      H     8.63625024     4.22747954     4.22177488
     56      H    15.27199344     6.50591306    13.96379027
     57      H    12.17817583     9.16158927     6.75031409
     58      C    15.16540196     8.51978463    13.12555654
     59      H    15.03695880     7.08834027    11.47809550
     60      C     8.73710120    10.36269180    11.49914952
     61      C    10.12984953     9.54037512     9.49789937
     62      C     8.67801946     6.49604303     7.63641295
     63      H    14.95996591    10.23794708    14.45880923
     64      C    11.29180196     4.34417659     9.48186428
     65      H    11.43225315    13.80953639     7.56731396
     66      C    10.47912792    13.64405030     8.08452928
     67      H     9.67490192    13.87493201     7.37025851
     68      H    10.40213961    14.36226002     8.90969631

11 (-6832.2)
      1     C    11.98807929     4.42706170     3.06981859
      2      C     9.47216186     4.47150175     3.31640682
      3      C    12.86228806     6.87677966     7.35462533
      4      H     9.47766896     1.04491449     3.97171165
      5      C     9.53774137     3.21361490     4.21455877
      6      C    10.60693349     1.92225371     2.32078935
      7      H    12.11374324     7.65719046     7.22015234
      8      C    15.86103825     3.84836559     7.94366609
      9      H     8.70932117     3.22998854     4.93749823
     10      C    14.65493231     0.45131826     8.62923898
     11      C    12.77241687    -0.47259198     7.42724337
     12      H     9.53205708     5.37877255     3.93593943
     13      C    10.53286030     3.17807100     1.42178309
     14      C    14.75801183     1.52172224     7.70558159
     15      H     8.47834237     1.92508605     2.80417534
     16      H    10.59878218     5.34340687     1.66558112
     17      H     9.58613147     3.18535073     0.86144376
     18      C    12.88575244     0.56033444     6.48666388
     19      H    10.92291471     2.32807536     5.64737388
     20      H    12.08177422     5.35172989     3.65392934
     21      H    11.34885851     3.16176397     0.68409671
     22      H    16.78855320     4.29842433     8.30676902
     23      H     8.51067627     4.50488044     2.78282693
     24      H    12.78923878     1.89637382     2.37085141
     25      C    12.05272406     3.18001028     3.98231540
     26      H    12.02721861     1.00314295     3.68954078
     27      C    13.75960596     6.93164450     8.42980982
     28      H    16.75960901     2.02706851     8.33054747
     29     Bi    14.21230670     3.16098085     4.97332075
     30      C    10.63863675     4.44624850     2.30003842
     31      H    15.35743973     0.40519657     9.46185312
     32      C    11.95664958     1.92020940     3.09035235
     33      C    13.86237263     1.56163534     6.60851039
     34      H    12.00547128    -1.23738748     7.30765077
     35      H    13.60189402    -1.33133797     9.23626984
     36      C    10.88655141     3.20323434     4.98729824
     37      H    12.20377299     0.56416969     5.64062918
     38      H    10.54442755     1.01606703     1.70116311
     39      C    15.84383972     2.49299830     7.95773735
     40      C    13.66703016    -0.52697864     8.50468426
     41      H    10.94516722     4.08838296     5.63236425
     42      H    13.71515605     7.75228382     9.14466408
     43      C    14.72360768     5.93237265     8.57367955
     44      H    12.82093277     4.41820471     2.35026588
     45      C     9.44047967     1.94306449     3.33729639
     46      H    15.42829308     5.97851486     9.40444441
     47      C    14.79946573     4.84117684     7.67199274
     48      C    13.90191935     4.80082473     6.57658232
     49      C    12.94917793     5.82227670     6.43540189
     50      H    12.26590635     5.81748182     5.59038924
